# Supplementary material for: Cross‐Feeding of Carbon and Nitrogen Between Aquificales and Thermus in Hot Springs
Source: Environ Microbiol. 2026 Jan 7;28(1):e70225. doi: 10.1111/1462-2920.70225 (PMC12780486; doi:10.1111/1462-2920.70225)
Supplement: Supplementary file 1 — Data S1: emi70225‐sup‐0001‐Tables.xlsx. [file EMI-28-e70225-s002.xlsx]

## Sheet: Supp. Table 1
Supplemental Table 1. Distribution of hot springs included in this study.
Metagenome ID	Reference	Region	Region	Latitude (decimal degrees)	Longitude (decimal degrees)	Sample Type	Sample Year	pH Field	Temp (oC)	Conductivity (μS/cm)	DO (mg/L)
GRA09	This study	Grænsdalur (GRA)	Iceland	64.0302	21.1992	Sediment	2022	6.637	76.7	522	1.002
GRA10	This study	Grænsdalur (GRA)	Iceland	64.0297	21.1994	Sediment	2022	5.621	96	563	0.115
GRA11	This study	Grænsdalur (GRA)	Iceland	64.0297	21.1992	Sediment	2022	6.055	83	782	0.664
GRA12	This study	Grænsdalur (GRA)	Iceland	64.0318	21.1968	Sediment	2022	3.724	92.7	524	0.032
GRA13	This study	Grænsdalur (GRA)	Iceland	64.0317	21.1966	Sediment	2022	5.524	67.3	671	1.85
GRA14	This study	Grænsdalur (GRA)	Iceland	64.0306	21.1976	Sediment	2022	7.432	94.4	713	0.091
GRA15	This study	Grænsdalur (GRA)	Iceland	64.0288	21.1996	Sediment	2022	4.945	92.5	609	0.164
HEL05	This study	Hellisheidi (HEL)	Iceland	64.0202	21.3972	Sediment	2022	5.232	84.5	1462	0.012
HEL06	This study	Hellisheidi (HEL)	Iceland	64.02	21.3949	Sediment	2022	4.863	69.1	429.5	0.525-0.884
HEL07	This study	Hellisheidi (HEL)	Iceland	64.0201	21.395	Sediment	2022	5.976	76.4	336	0.557
KRA01	This study	Krafla (KRA)	Iceland	65.7221	16.7873	Sediment	2022	2.451	87.7	2586	0.105
KRA02	This study	Krafla (KRA)	Iceland	65.7217	16.7874	Sediment	2022	2.66	63.3	1335	0.046
TH01	This study	Theistareykir (THI)	Iceland	65.876	16.956	Sediment	2022	3.067	86.1	470.8	0.588
THI02	This study	Theistareykir (THI)	Iceland	65.876	16.9563	Sediment	2022	2.751	94.4	1132	0.065
THI03	This study	Theistareykir (THI)	Iceland	65.876	16.9563	Sediment	2022	2.394	68.8	1966	0.24
THI04	This study	Theistareykir (THI)	Iceland	65.876	16.9571	Sediment	2022	2.417	94	1993	0.26
THI05	This study	Theistareykir (THI)	Iceland	65.8756	16.9588	Sediment	2022	2.49	87	2069	0.54
YST01	This study	Ystihver (YST)	Iceland	65.8866	17.3084	Water	2022	8.4	99	666	0.017
VER01	This study	Hveravellir (VER)	Iceland	64.8655	19.5582	Sediment	2022	7.285	93.5	1454	0.078
VER02	This study	Hveravellir (VER)	Iceland	64.8649	19.5589	Water	2022	7.106	93.5	1637	0.153
VER03	This study	Hveravellir (VER)	Iceland	64.8656	19.5569	Sediment	2022	7.636	73.4	1035	0.544
VER04	This study	Hveravellir (VER)	Iceland	64.8658	19.5594	Sediment	2022	8.288	82.6	1556	1.553
VER05	This study	Hveravellir (VER)	Iceland	64.8655	19.5605	Sediment	2022	7.405	72	1230	2.37
VER06	This study	Hveravellir (VER)	Iceland	64.8658	19.5589	Sediment	2022	6.571	91.8	1320	0.006
VER07	This study	Hveravellir (VER)	Iceland	64.8649	19.5585	Sediment	2022	2.653	58	1599	3.915
KER01	This study	Kerlingarfjöll (KER)	Iceland	64.6445	19.2881	Sediment	2022	3.024	93	2704	0.117
KER02	This study	Kerlingarfjöll (KER)	Iceland	64.6448	19.2892	Sediment	2022	2.59	88	2534	0.036
LAG01	This study	Laugarás (LAG)	Iceland	64.1138	20.4959	Sediment	2022	8.156	94.9	988	0.022
LAG02	This study	Laugarás (LAG)	Iceland	64.1137	20.4961	Sediment	2022	8.37	92.6	922	0.135
FLU03	This study	Flúðir (FLU)	Iceland	64.1369	20.3094	Sediment	2022	7.404	98	910	0.034
FLU04	This study	Flúðir (FLU)	Iceland	64.1369	20.3093	Sediment	2022	7.654	81.1	779	0.011
FLU05	This study	Flúðir (FLU)	Iceland	64.137	20.3098	Sediment	2022	7.63	84.4	800	0.106
GEY01	This study	Geysir (GEY)	Iceland	64.3139	10.3062	Sediment	2022	8.14	92	2425	0.711
GEY02	This study	Geysir (GEY)	Iceland	64.3138	20.3019	Sediment	2022	8.645	81.8	2246	1.218
GEY03	This study	Geysir (GEY)	Iceland	64.3116	20.3031	Sediment	2022	5.57	65.4	524	1.887
GEY04	This study	Geysir (GEY)	Iceland	64.3111	20.3031	Sediment	2022	3.001	72.7	820	2.802
CRH-RHS	Fernandes-Martins et al. 2024	Crater Hills (CRH)	YNP	44.6553	110.483	Sediment	2018	1.841	83.7	4700	nm
CRH-Alice	Fernandes-Martins et al. 2024	Crater Hills (CRH)	YNP	44.6532	110.485	Sediment	2018	2.272	77.4	4380	nm
GCR01	Colman et al. 2024	Geyser Creek (GCR)	YNP	44.6875	110.728	Sediment	2019	6.18	83.2	3935	0.38
GCR02	Colman et al. 2024	Geyser Creek (GCR)	YNP	44.6877	110.728	Sediment	2019	4	76.1	1788	0.4
GCR04	Colman et al. 2024	Geyser Creek (GCR)	YNP	44.6877	110.728	Sediment	2019	5.215	66.8	2116	0.7
GCR05	Colman et al. 2024	Geyser Creek (GCR)	YNP	44.689	110.728	Sediment	2019	8.415	69.8	5890	0.02
GCR06	Colman et al. 2024	Geyser Creek (GCR)	YNP	44.6888	110.728	Sediment	2019	6.79	83.1	1635	0.45
GCR07	Colman et al. 2024	Geyser Creek (GCR)	YNP	44.6907	110.73	Sediment	2020	6.077	85.8	5380	0.013
GCR10	Colman et al. 2024	Geyser Creek (GCR)	YNP	44.6904	110.729	Sediment	2020	6.017	77.3	5090	0.164
GCR11	Colman et al. 2024	Geyser Creek (GCR)	YNP	44.6891	110.728	Sediment	2020	6.607	73.7	5180	0.842
GGS063S	Fernandes-Martins et al. 2021	Geyser Creek (GCR)	YNP	44.6905	110.729	Sediment	2018	7.1	85.9	5600	0.021
GCR-SBS	Fernandes-Martins et al. 2024	Geyser Creek (GCR)	YNP	44.6905	110.729	Sediment	2018	2.548	72.6	3822	nm
GCR-GGS063P	Fernandes-Martins et al. 2021	Geyser Creek (GCR)	YNP	44.6905	110.729	Water	2018	7.1	85.9	5600	0.021
GCR-JHP	n/a	Geyser Creek (GCR)	YNP	44.6905	110.729	Water	2018	1.59	88	nm	nm
GCR-JHS	Fernandes-Martins et al. 2024	Geyser Creek (GCR)	YNP	44.6905	110.729	Sediment	2018	1.59	88	nm	nm
GRV02	Colman et al. 2024	Gibbon River (GRV)	YNP	44.7362	110.706	Sediment	2019	1.285	91.3*	5600	0.026
GRV03	Colman et al. 2024	Gibbon River (GRV)	YNP	44.6841	110.744	Sediment	2019	6.83	89.2	1342	0.008
GOPA01	Colman et al. 2024	Greater Obsidian Pool Area (GOPA)	YNP	44.6099	110.439	Sediment	2019	3.03	66.3*	4124	0.38
GOPA02	Colman et al. 2024	Greater Obsidian Pool Area (GOPA)	YNP	44.6101	110.439	Sediment	2019	5.901	70.7	1121	0.4
GOPA-F8S	Fernandes-Martins et al. 2024	Greater Obsidian Pool Area (GOPA)	YNP	44.6099	110.439	Sediment	2018	3.7	64.9	3950	nm
GOPA-Moose	Fernandes-Martins et al. 2024	Greater Obsidian Pool Area (GOPA)	YNP	44.6183	110.435	Sediment	2018	1.618	67.1	5400	nm
GOPA-Fig8.2013	Colman et al. 2020	Greater Obsidian Pool Area (GOPA)	YNP	44.6099	110.439	Sediment	2013	3.8	62	4260	nm
LGB01	Colman et al. 2024	Lower Geyser Basin (LGB)	YNP	44.5696	110.865	Sediment	2019	7.78	92.4	3693	0.011
LGB02	Colman et al. 2024	Lower Geyser Basin (LGB)	YNP	44.5648	110.86	Sediment	2019	8.58	92.8	3830	0.015
LGB05	Colman et al. 2024	Lower Geyser Basin (LGB)	YNP	44.561	110.833	Sediment	2019	8.727	77.2	3447	0.826
MGB01	Colman et al. 2024	Midway Geyser Basin (MGB)	YNP	44.5191	110.809	Sediment	2019	8.78	80.6	3602	1.151
MGB02	Colman et al. 2024	Midway Geyser Basin (MGB)	YNP	44.5199	110.811	Sediment	2019	8.991	86.9	4369	0.334
MGB03	Colman et al. 2024	Midway Geyser Basin (MGB)	YNP	44.5089	110.809	Sediment	2019	7.16	79.4	905	1.013
NOR02	Colman et al. 2024	Norris Geyser Basin (NGB)	YNP	44.7266	110.709	Sediment	2019	7.162	85.5	5712	0.44
NOR03	Colman et al. 2024	Norris Geyser Basin (NGB)	YNP	44.7269	110.709	Sediment	2019	2.801	77.2	3007	0.08
NOR04	Colman et al. 2024	Norris Geyser Basin (NGB)	YNP	44.7324	110.71	Sediment	2019	2.888	82.7	5650	0.25
NOR05	Colman et al. 2024	Norris Geyser Basin (NGB)	YNP	44.7311	110.71	Sediment	2019	2.926	78.8	3249	0.78
NOR06	Colman et al. 2024	Norris Geyser Basin (NGB)	YNP	44.7362	110.706	Sediment	2019	5.02	70	3635	0.048
NOR07	Colman et al. 2024	Norris Geyser Basin (NGB)	YNP	44.7204	110.713	Sediment	2019	2.94	81.6	2940	nm
NOR-CP2016.0m	Colman et al. 2022	Norris Geyser Basin (NGB)	YNP	44.7324	110.71	Water	2016	4.13	85.8	4200	nm
NOR-CP2016.15m	Colman et al. 2022	Norris Geyser Basin (NGB)	YNP	44.7324	110.71	Water	2016	4.11	95.6	4240	nm
NOR-CP2016.9m	Colman et al. 2022	Norris Geyser Basin (NGB)	YNP	44.7324	110.71	Water	2016	4.06	88.3	4380	nm
NOR-CP2020.0m	Colman et al. 2022	Norris Geyser Basin (NGB)	YNP	44.7324	110.71	Water	2020	2.66	87.8	5170	nm
NOR-CP2020.15m	Colman et al. 2022	Norris Geyser Basin (NGB)	YNP	44.7324	110.71	Water	2020	2.66	91.6	5490	nm
NOR-CP2020.9m	Colman et al. 2022	Norris Geyser Basin (NGB)	YNP	44.7324	110.71	Water	2020	2.74	88.2	5490	nm
NOR-Cinder.S	Fernandes-Martins et al. 2024	Norris Geyser Basin (NGB)	YNP	44.7324	110.71	Sediment	2018	4.004	89.3	4917	nm
NOR-RP	Fernandes-Martins et al. 2024	Norris Geyser Basin (NGB)	YNP	44.7355	110.707	Sediment	2018	3.68	85.8	4517	nm
NOR-OHSP	Fernandes-Martins et al. 2024	Norris Geyser Basin (NGB)	YNP	44.7331	110.709	Sediment	2018	3.315	71.4	nm	nm
NOR-LCS	Fernandes-Martins et al. 2024	Norris Geyser Basin (NGB)	YNP	44.7332	110.71	Sediment	2018	2.736	83.1	4004	nm
NOR-HFSS	Fernandes-Martins et al. 2024	Norris Geyser Basin (NGB)	YNP	44.7332	110.71	Sediment	2018	2.782	87.6	3796	nm
NOR-DS	Fernandes-Martins et al. 2024	Norris Geyser Basin (NGB)	YNP	44.7318	110.711	Sediment	2018	3.138	74.8	3792	nm
NOR-PSP	Sims et al. 2023	Norris Geyser Basin (NGB)	YNP	44.7266	110.709	Water	2018	7.4	84	nm	nm
NOR-PSS	Sims et al. 2023	Norris Geyser Basin (NGB)	YNP	44.7266	110.709	Sediment	2018	7.4	84	nm	nm
NOR-RBP	Sims et al. 2023	Norris Geyser Basin (NGB)	YNP	44.7266	110.709	Water	2018	2.29	87.7	nm	nm
NOR-RBS	Sims et al. 2023	Norris Geyser Basin (NGB)	YNP	44.7266	110.709	Sediment	2018	2.29	87.7	nm	nm
NMC01	Colman et al. 2024	Norris Mammoth Corridor (NMC)	YNP	44.7362	110.706	Sediment	2019	7.495	74.8	2785	1.142
NMC-RSEP	Fernandes-Martins et al. 2023	Norris Mammoth Corridor (NMC)	YNP	44.7535	110.725	Water	2018	2.595	85.5	2550	nm
NMC-RSNP	Fernandes-Martins et al. 2023	Norris Mammoth Corridor (NMC)	YNP	44.754	110.726	Water	2018	5.1	86.2	2650	nm
NMC-RSNS	Fernandes-Martins et al. 2023	Norris Mammoth Corridor (NMC)	YNP	44.754	110.726	Sediment	2018	5.1	86.2	2650	nm
NMC-RSWP	Fernandes-Martins et al. 2023	Norris Mammoth Corridor (NMC)	YNP	44.7536	110.725	Water	2018	6.6	68.5	3620	nm
NMC-RSWS	Fernandes-Martins et al. 2023	Norris Mammoth Corridor (NMC)	YNP	44.7536	110.725	Sediment	2018	6.6	68.5	3620	nm
PFU01	Colman et al. 2024	Phantom Fumarole (PFU)	YNP	44.2416	110.725	Sediment	2019	2.12	81.9	6280	nm
SMH01	Colman et al. 2024	Seven Mile Hole (SMH)	YNP	44.7536	110.404	Sediment	2020	6.525	77.4	1998	0.07
SMH02	Colman et al. 2024	Seven Mile Hole (SMH)	YNP	44.7539	110.404	Sediment	2020	6.301	67.8*	3378	0.01
SMH03	Colman et al. 2024	Seven Mile Hole (SMH)	YNP	44.7515	110.415	Sediment	2020	8	74.1	4107	1.02
SJ3	Lindsay et al. 2019	Smoke jumper (SJ)	YNP	44.4159	110.956	Sediment	2014	5.36	61.9	420	nm
EvPrim	Payne et al. 2019	Sylvan Springs (SYL)	YNP	44.6993	110.767	Sediment	2015	5.6	77	nm	nm
SYL01	Colman et al. 2024	Sylvan Springs (SYL)	YNP	44.7001	110.768	Sediment	2020	2.304	76.9	6100	0.6
SYL02	Colman et al. 2024	Sylvan Springs (SYL)	YNP	44.6989	110.768	Sediment	2020	5.798	78.1	4972	0.328
SYL03	Colman et al. 2024	Sylvan Springs (SYL)	YNP	44.6996	110.767	Sediment	2020	2.406	85	2494	0.228
SYL04	Colman et al. 2024	Sylvan Springs (SYL)	YNP	44.7005	110.765	Sediment	2020	6.509	71.7	3920	0.352
UGB-OF	Keller et al. 2023	Upper Geyser Basin (UGB)	YNP	44.4603	110.828	Water	2018	9	73	3800	nm
UGB-SP	Keller et al. 2023	Upper Geyser Basin (UGB)	YNP	44.4627	110.853	Water	2018	8.6	91.9	nm	nm
WB02	Colman et al. 2024	Washburn (WB)	YNP	44.7669	110.43	Sediment	2019	2.841	71.1	4990	1.01
	Notation key:
	bolded spring name	generated for this study
	*	T from pH meter
	nm	not measured
	bdl	below detection limit
	References --> Need to add reference for Colman et al 2024
	Payne, Devon, et al. "Geologic legacy spanning> 90 years explains unique Yellowstone hot spring geochemistry and biodiversity." Environmental microbiology 21.11 (2019): 4180-4195.
	Fernandes‐Martins, Maria C., Daniel R. Colman, and Eric S. Boyd. "Relationships between fluid mixing, biodiversity, and chemosynthetic primary productivity in Yellowstone hot springs." Environmental Microbiology 25.5 (2023): 1022-1040.
	Colman, Daniel R., et al. "Phylogenomic analysis of novel Diaforarchaea is consistent with sulfite but not sulfate reduction in volcanic environments on early Earth." The ISME journal 14.5 (2020): 1316-1331.
	Keller, Lisa M., Daniel R. Colman, and Eric S. Boyd. "An active microbiome in Old Faithful geyser." PNAS nexus 2.3 (2023): pgad066.
	Fernandes-Martins, Maria C., Daniel R. Colman, and Eric S. Boyd. "Sulfide oxidation by members of the Sulfolobales." PNAS Nexus (2024): pgae201.
	Sims, Kenneth WW, et al. "The dynamic influence of subsurface geological processes on the assembly and diversification of thermophilic microbial communities in continental hydrothermal systems." Geochimica et Cosmochimica Acta 362 (2023): 77-103.
	Colman, Daniel R., et al. "Subsurface Archaea associated with rapid geobiological change in a model Yellowstone hot spring." Communications Earth & Environment 3.1 (2022): 205.
	Fernandes-Martins, Maria C., et al. "Ecological dichotomies arise in microbial communities due to mixing of deep hydrothermal waters and atmospheric gas in a circumneutral hot spring." Applied and environmental microbiology 87.23 (2021): e01598-21.
	Lindsay, Melody R., et al. "Probing the geological source and biological fate of hydrogen in Yellowstone hot springs." Environmental microbiology 21.10 (2019): 3816-3830.

## Sheet: Supp. Table 2
Supplemental Table 2. Metagenome assembled genome (MAG) information.
Metagenome	Bin ID	IMG Bin Accession	Bin size (Mbp)	% mapped reads	% binned populations	Completeness	Contamination	Classification
FLU04	bin.47	This study	1.02963	6.38932	11.7293	89.29	0	d__Bacteria;p__Aquificota;c__Aquificae;o__Aquificales;f__Aquificaceae;g__Thermocrinis;s__Thermocrinis albus
FLU05	bin.31	This study	1.04781	19.8144	30.5272	89.12	0	d__Bacteria;p__Aquificota;c__Aquificae;o__Aquificales;f__Aquificaceae;g__Thermocrinis;s__Thermocrinis albus
GEY01	bin.8	This study	1.00474	8.13544	14.0859	87.5	0	d__Bacteria;p__Aquificota;c__Aquificae;o__Aquificales;f__Aquificaceae;g__Thermocrinis;s__Thermocrinis albus
GEY02	bin.10	This study	1.11213	12.8877	20.0001	87.5	0	d__Bacteria;p__Aquificota;c__Aquificae;o__Aquificales;f__Aquificaceae;g__Thermocrinis;s__Thermocrinis albus
GEY02	bin.20	This study	1.64028	0.399284	0.420124	94.48	0.36	d__Bacteria;p__Aquificota;c__Aquificae;o__Aquificales;f__Aquificaceae;g__Pampinifervens
GEY03	bin.19	This study	1.55434	0.461084	0.712871	98.12	0	d__Bacteria;p__Aquificota;c__Aquificae;o__Hydrogenothermales;f__Hydrogenothermaceae;g__Sulfurihydrogenibium;s__Sulfurihydrogenibium azorense
GEY03	bin.14	This study	1.42339	0.139583	0.23566	98.05	0	d__Bacteria;p__Aquificota;c__Aquificae;o__Aquificales;f__Aquificaceae;g__Hydrogenobacter;s__
GEY03	bin.45	This study	1.68738	0.121167	0.172564	96.27	0	d__Bacteria;p__Aquificota;c__Aquificae;o__Aquificales;f__Aquificaceae;g__Pampinifervens
GEY04	bin.6	This study	1.54794	0.46882	0.755842	99.11	0	d__Bacteria;p__Aquificota;c__Aquificae;o__Aquificales;f__Hydrogenobaculaceae;g__Hydrogenobaculum;s__
GRA10	bin.8	This study	1.16913	12.1076	17.8622	94.64	0	d__Bacteria;p__Aquificota;c__Aquificae;o__Aquificales;f__Aquificaceae;g__Thermocrinis;s__Thermocrinis albus
GRA11	bin.27	This study	1.16632	17.6999	25.6319	96.43	0	d__Bacteria;p__Aquificota;c__Aquificae;o__Aquificales;f__Aquificaceae;g__Thermocrinis;s__Thermocrinis albus
GRA13	bin.19	This study	1.57415	15.439	18.5668	98.12	0	d__Bacteria;p__Aquificota;c__Aquificae;o__Hydrogenothermales;f__Hydrogenothermaceae;g__Sulfurihydrogenibium;s__Sulfurihydrogenibium azorense
GRA13	bin.36	This study	1.10846	4.03433	6.88995	87.93	0	d__Bacteria;p__Aquificota;c__Aquificae;o__Hydrogenothermales;f__Hydrogenothermaceae;g__Sulfurihydrogenibium;s__
GRA13	bin.52	This study	1.15312	2.23046	3.66169	94.64	0	d__Bacteria;p__Aquificota;c__Aquificae;o__Aquificales;f__Aquificaceae;g__Thermocrinis;s__Thermocrinis albus
GRA13	bin.67	This study	1.1039	2.09267	3.58869	72	0	d__Bacteria;p__Aquificota;c__Aquificae;o__Aquificales;f__Aquificaceae;g__Pampinifervens
GRA13	bin.58	This study	1.35263	1.50653	2.10845	98.05	0.16	d__Bacteria;p__Aquificota;c__Aquificae;o__Aquificales;f__Aquificaceae;g__Hydrogenobacter;s__
GRA13	bin.13	This study	1.69557	0.103845	0.11594	98.05	0	d__Bacteria;p__Aquificota;c__Aquificae;o__Aquificales;f__Aquificaceae;g__Hydrogenobacter;s__
GRA14	bin.2	This study	1.22466	9.19836	14.7553	94.64	0	d__Bacteria;p__Aquificota;c__Aquificae;o__Aquificales;f__Aquificaceae;g__Thermocrinis;s__Thermocrinis albus
GRA15	bin.15	This study	1.24578	7.4256	12.8216	94.64	0	d__Bacteria;p__Aquificota;c__Aquificae;o__Aquificales;f__Aquificaceae;g__Thermocrinis;s__Thermocrinis albus
GRA09	bin.2	This study	1.22626	10.9382	14.2527	96.43	0	d__Bacteria;p__Aquificota;c__Aquificae;o__Aquificales;f__Aquificaceae;g__Thermocrinis;s__Thermocrinis albus
GRA09	bin.33	This study	1.75881	5.75525	5.22851	98.12	3.45	d__Bacteria;p__Aquificota;c__Aquificae;o__Hydrogenothermales;f__Hydrogenothermaceae;g__Sulfurihydrogenibium;s__Sulfurihydrogenibium azorense
GRA09	bin.16	This study	1.18023	0.272519	0.368948	71.41	1.79	d__Bacteria;p__Aquificota;c__Aquificae;o__Aquificales;f__Aquificaceae;g__Pampinifervens
HEL05	bin.7	This study	1.02879	5.41719	8.9722	91.07	0	d__Bacteria;p__Aquificota;c__Aquificae;o__Aquificales;f__Aquificaceae;g__Thermocrinis;s__Thermocrinis albus
HEL05	bin.13	This study	1.51617	1.76448	1.983	94.67	0	d__Bacteria;p__Aquificota;c__Aquificae;o__Hydrogenothermales;f__Hydrogenothermaceae;g__Sulfurihydrogenibium;s__Sulfurihydrogenibium azorense
HEL06	bin.13	This study	1.27652	39.8956	50.6118	93.1	0	d__Bacteria;p__Aquificota;c__Aquificae;o__Hydrogenothermales;f__Hydrogenothermaceae;g__Sulfurihydrogenibium;s__
HEL06	bin.24	This study	1.54265	12.232	12.8406	92.95	0	d__Bacteria;p__Aquificota;c__Aquificae;o__Hydrogenothermales;f__Hydrogenothermaceae;g__Sulfurihydrogenibium;s__Sulfurihydrogenibium azorense
HEL06	bin.7	This study	1.34614	5.95647	7.16565	97.32	0	d__Bacteria;p__Aquificota;c__Aquificae;o__Aquificales;f__Hydrogenobaculaceae;g__Hydrogenobaculum;s__
HEL06	bin.16	This study	1.21271	0.666425	0.889919	94.64	0	d__Bacteria;p__Aquificota;c__Aquificae;o__Aquificales;f__Aquificaceae;g__Thermocrinis;s__Thermocrinis albus
HEL07	bin.36	This study	1.52921	20.8201	23.483	98.12	0	d__Bacteria;p__Aquificota;c__Aquificae;o__Hydrogenothermales;f__Hydrogenothermaceae;g__Sulfurihydrogenibium;s__Sulfurihydrogenibium azorense
HEL07	bin.2	This study	1.29302	1.51129	2.01597	98.21	0	d__Bacteria;p__Aquificota;c__Aquificae;o__Aquificales;f__Aquificaceae;g__Thermocrinis;s__Thermocrinis albus
HEL07	bin.14	This study	1.45918	1.29412	1.52969	94.83	0	d__Bacteria;p__Aquificota;c__Aquificae;o__Hydrogenothermales;f__Hydrogenothermaceae;g__Sulfurihydrogenibium;s__
KRA02	bin.5	This study	1.37396	32.9949	40.925	97.32	0	d__Bacteria;p__Aquificota;c__Aquificae;o__Aquificales;f__Hydrogenobaculaceae;g__Hydrogenobaculum;s__
LAG01	bin.6	This study	1.12641	0.116746	0.172649	94.64	0	d__Bacteria;p__Aquificota;c__Aquificae;o__Aquificales;f__Aquificaceae;g__Thermocrinis;s__Thermocrinis albus
LAG02	bin.5	This study	1.1291	0.9544	1.32842	88.39	0	d__Bacteria;p__Aquificota;c__Aquificae;o__Aquificales;f__Aquificaceae;g__Thermocrinis;s__Thermocrinis albus
VER01	bin.29	This study	1.14939	13.628	20.1043	89.29	0	d__Bacteria;p__Aquificota;c__Aquificae;o__Aquificales;f__Aquificaceae;g__Thermocrinis;s__Thermocrinis albus
VER02	bin.4	This study	1.2208	4.45361	6.21915	92.86	0	d__Bacteria;p__Aquificota;c__Aquificae;o__Aquificales;f__Aquificaceae;g__Thermocrinis;s__Thermocrinis albus
VER03	bin.23	This study	1.20937	1.15579	1.9334	96.43	0	d__Bacteria;p__Aquificota;c__Aquificae;o__Aquificales;f__Aquificaceae;g__Thermocrinis;s__Thermocrinis albus
VER04	bin.10	This study	1.18325	17.7528	26.2812	91.07	0	d__Bacteria;p__Aquificota;c__Aquificae;o__Aquificales;f__Aquificaceae;g__Thermocrinis;s__Thermocrinis albus
VER04	bin.19	This study	0.921665	0.0389353	0.0739991	67.73	0	d__Bacteria;p__Aquificota;c__Aquificae;o__Aquificales;f__Aquificaceae;g__Pampinifervens
VER05	bin.19	This study	1.14631	7.60547	15.4094	92.86	0	d__Bacteria;p__Aquificota;c__Aquificae;o__Aquificales;f__Aquificaceae;g__Thermocrinis;s__Thermocrinis albus
VER05	bin.10	This study	1.55084	1.04532	1.56547	93.59	1.79	d__Bacteria;p__Aquificota;c__Aquificae;o__Aquificales;f__Aquificaceae;g__Pampinifervens
VER05	bin.13	This study	1.34118	0.16438	0.284659	96.27	0.16	d__Bacteria;p__Aquificota;c__Aquificae;o__Aquificales;f__Aquificaceae;g__Hydrogenobacter;s__
VER06	bin.3	This study	1.34588	29.3164	42.0674	96.43	0	d__Bacteria;p__Aquificota;c__Aquificae;o__Aquificales;f__Aquificaceae;g__Thermocrinis;s__Thermocrinis albus
VER06	bin.6	This study	0.992525	0.0533908	0.103888	78.21	0	d__Bacteria;p__Aquificota;c__Aquificae;o__Hydrogenothermales;f__Hydrogenothermaceae;g__Sulfurihydrogenibium;s__
VER07	bin.11	This study	1.39994	1.35889	2.2577	99.11	0	d__Bacteria;p__Aquificota;c__Aquificae;o__Aquificales;f__Hydrogenobaculaceae;g__Hydrogenobaculum;s__
FLU04	bin.14	This study	1.91302	4.42078	4.36795	96.39	0	d__Bacteria;p__Deinococcota;c__Deinococci;o__Deinococcales;f__Thermaceae;g__Thermus;s__Thermus antranikianii
FLU04	bin.17	This study	1.75676	2.74623	2.95477	93.1	0	d__Bacteria;p__Deinococcota;c__Deinococci;o__Deinococcales;f__Thermaceae;g__Thermus;s__Thermus islandicus
FLU04	bin.42	This study	1.94446	1.57438	1.53041	93.1	0	d__Bacteria;p__Deinococcota;c__Deinococci;o__Deinococcales;f__Thermaceae;g__Thermus;s__Thermus igniterrae
FLU05	bin.23	This study	1.79865	0.352543	0.31641	85.06	3.45	d__Bacteria;p__Deinococcota;c__Deinococci;o__Deinococcales;f__Thermaceae;g__Thermus;s__Thermus antranikianii
FLU05	bin.19	This study	1.77534	0.317985	0.289142	87.62	1.72	d__Bacteria;p__Deinococcota;c__Deinococci;o__Deinococcales;f__Thermaceae;g__Thermus;s__Thermus igniterrae
GEY02	bin.6	This study	2.05887	5.84947	4.90342	87.62	0	d__Bacteria;p__Deinococcota;c__Deinococci;o__Deinococcales;f__Thermaceae;g__Thermus;s__Thermus antranikianii
GEY02	bin.9	This study	2.00309	0.716698	0.617516	76.02	0	d__Bacteria;p__Deinococcota;c__Deinococci;o__Deinococcales;f__Thermaceae;g__Thermus;s__Thermus igniterrae
GEY03	bin.23	This study	2.25211	3.58477	3.82516	96.55	0	d__Bacteria;p__Deinococcota;c__Deinococci;o__Deinococcales;f__Thermaceae;g__Thermus;s__Thermus islandicus
GEY03	bin.35	This study	1.93534	0.167059	0.207439	83.07	0	d__Bacteria;p__Deinococcota;c__Deinococci;o__Deinococcales;f__Thermaceae;g__Thermus;s__Thermus scotoductus
GRA13	bin.50	This study	1.63533	10.3618	11.9949	78.45	0	d__Bacteria;p__Deinococcota;c__Deinococci;o__Deinococcales;f__Thermaceae;g__Thermus;s__Thermus antranikianii
GRA13	bin.64	This study	1.81603	2.76084	2.87794	95.92	0	d__Bacteria;p__Deinococcota;c__Deinococci;o__Deinococcales;f__Thermaceae;g__Thermus;s__Thermus sp000794385
GRA13	bin.60	This study	2.3258	1.65083	1.34368	98.28	3.45	d__Bacteria;p__Deinococcota;c__Deinococci;o__Deinococcales;f__Thermaceae;g__Thermus;s__Thermus islandicus
GRA09	bin.19	This study	1.93231	0.249757	0.206526	94.83	0	d__Bacteria;p__Deinococcota;c__Deinococci;o__Deinococcales;f__Thermaceae;g__Thermus;s__Thermus antranikianii
HEL07	bin.29	This study	1.95626	0.148112	0.130588	88.56	0	d__Bacteria;p__Deinococcota;c__Deinococci;o__Deinococcales;f__Thermaceae;g__Thermus;s__Thermus scotoductus
HEL07	bin.1	This study	1.79499	0.0997986	0.0958961	93.1	0.16	d__Bacteria;p__Deinococcota;c__Deinococci;o__Deinococcales;f__Thermaceae;g__Thermus;s__Thermus sp000794385
VER01	bin.9	This study	1.81872	3.2444	3.02476	82.13	0	d__Bacteria;p__Deinococcota;c__Deinococci;o__Deinococcales;f__Thermaceae;g__Thermus;s__Thermus antranikianii
VER01	bin.10	This study	2.95687	0.315075	0.180678	68.45	0	d__Bacteria;p__Deinococcota;c__Deinococci;o__Deinococcales;f__Thermaceae;g__Thermus;s__
VER02	bin.8	This study	1.50835	0.102192	0.115499	83.1	0	d__Bacteria;p__Deinococcota;c__Deinococci;o__Deinococcales;f__Thermaceae;g__Thermus;s__Thermus antranikianii
VER03	bin.6	This study	1.44687	5.70053	7.9705	61.54	1.72	d__Bacteria;p__Deinococcota;c__Deinococci;o__Deinococcales;f__Thermaceae;g__Thermus;s__Thermus antranikianii
VER03	bin.8	This study	1.83826	3.12383	3.4378	80.03	0	d__Bacteria;p__Deinococcota;c__Deinococci;o__Deinococcales;f__Thermaceae;g__Thermus;s__Thermus igniterrae
VER03	bin.1	This study	1.91901	0.59168	0.62375	80.33	0.86	d__Bacteria;p__Deinococcota;c__Deinococci;o__Deinococcales;f__Thermaceae;g__Thermus;s__Thermus oshimai
VER04	bin.2	This study	2.42493	1.91828	1.3857	97.96	0	d__Bacteria;p__Deinococcota;c__Deinococci;o__Deinococcales;f__Thermaceae;g__Thermus;s__Thermus antranikianii
VER05	bin.39	This study	1.50005	5.10831	7.9092	83.62	2.93	d__Bacteria;p__Deinococcota;c__Deinococci;o__Deinococcales;f__Thermaceae;g__Thermus;s__Thermus antranikianii
VER05	bin.29	This study	1.9291	3.36047	4.04582	91.38	0	d__Bacteria;p__Deinococcota;c__Deinococci;o__Deinococcales;f__Thermaceae;g__Thermus;s__Thermus igniterrae
VER05	bin.37	This study	1.50245	0.930424	1.43828	85.58	0	d__Bacteria;p__Deinococcota;c__Deinococci;o__Deinococcales;f__Thermaceae;g__Thermus;s__Thermus islandicus
EvPrim	EvPrim.Bin11.Thermocrinis	3300034404	1.58238	2.2591	3.71266	75.16	1.83	d__Bacteria;p__Aquificota;c__Aquificae;o__Aquificales;f__Aquificaceae;g__Thermocrinis;s__
EvPrim	EvPrim.Bin20.Thermocrinis	3300034404	1.28053	0.0984565	0.273153	42.9	3.66	d__Bacteria;p__Aquificota;c__Aquificae;o__Aquificales;f__Aquificaceae;g__Thermocrinis;s__
GCR-GGS063P	GCR-GGS063P.Thermocrinis_P10	PRJNA568221	1.35343	16.6379	40.4039	88.21	1.219	d__Bacteria;p__Aquificota;c__Aquificae;o__Aquificales;f__Aquificaceae;g__Thermocrinis;s__
GCR-SBS	GCR-SBS.bin.1	PRJNA1019763	1.50178	0.315436	0.844685	82.58	1.32	d__Bacteria;p__Aquificota;c__Aquificae;o__Aquificales;f__Hydrogenobaculaceae;g__Hydrogenobaculum;s__Hydrogenobaculum sp000213785
GCR02	bin.10	3300045890_10010	1.34634	6.49381	8.67796	94.67	0	d__Bacteria;p__Aquificota;c__Aquificae;o__Aquificales;f__Aquificaceae;g__Hydrogenobacter;s__
GCR02	bin.19	3300045890_10019	0.957467	1.18572	1.76892	88.79	0	d__Bacteria;p__Aquificota;c__Aquificae;o__Aquificales;f__Hydrogenobaculaceae;g__Hydrogenobaculum;s__Hydrogenobaculum sp000213785
GCR04	bin.57	3300045889_10057	1.36478	1.77615	2.25484	96.39	0	d__Bacteria;p__Aquificota;c__Aquificae;o__Aquificales;f__Aquificaceae;g__Hydrogenobacter;s__
GCR04	bin.17	3300045889_10017	0.946419	2.42995	3.44902	82.6	0	d__Bacteria;p__Aquificota;c__Aquificae;o__Aquificales;f__Aquificaceae;g__Thermocrinis;s__
GCR04	bin.64	3300045889_10064	1.26697	1.07489	1.61439	70.22	0	d__Bacteria;p__Aquificota;c__Aquificae;o__Hydrogenothermales;f__Hydrogenothermaceae;g__Sulfurihydrogenibium;s__Sulfurihydrogenibium sp000020325
GCR05	bin.17	3300045888_10017	1.30496	1.21111	1.49863	92.24	0	d__Bacteria;p__Aquificota;c__Aquificae;o__Aquificales;f__Aquificaceae;g__Thermocrinis;s__
GCR06	bin.46	3300045891_10046	1.2507	1.02258	1.62787	79.15	0	d__Bacteria;p__Aquificota;c__Aquificae;o__Aquificales;f__Aquificaceae;g__Thermocrinis;s__
GCR07	bin.49	3300045883_10049	1.1115	0.475495	0.66886	84.33	0	d__Bacteria;p__Aquificota;c__Aquificae;o__Aquificales;f__Aquificaceae;g__Thermocrinis;s__
GCR10	bin.34	3300045904_10034	1.20419	0.978795	1.3344	92.08	0	d__Bacteria;p__Aquificota;c__Aquificae;o__Aquificales;f__Aquificaceae;g__Thermocrinis;s__
GOPA-F8S	GOPA-F8S.bin.16	PRJNA1019763	1.44303	3.9505	6.55429	85.33	0.41	d__Bacteria;p__Aquificota;c__Aquificae;o__Aquificales;f__Hydrogenobaculaceae;g__Hydrogenobaculum;s__Hydrogenobaculum sp000213785
GOPA-Fig8.2013	GOPA-Fig8.2013.bin.2	35332273	1.21818	3.0404	3.88321	95.12	0	d__Bacteria;p__Aquificota;c__Aquificae;o__Aquificales;f__Hydrogenobaculaceae;g__Hydrogenobaculum;s__Hydrogenobaculum sp000213785
GOPA01	bin.6	3300045881_10006	1.33641	9.66415	12.8889	88.79	0	d__Bacteria;p__Aquificota;c__Aquificae;o__Aquificales;f__Hydrogenobaculaceae;g__Hydrogenobaculum;s__Hydrogenobaculum sp000213785
GOPA02	bin.5	3300045880_10005	1.04784	0.474627	0.610948	94.67	0	d__Bacteria;p__Aquificota;c__Aquificae;o__Aquificales;f__Aquificaceae;g__Hydrogenobacter;s__
GOPA02	bin.24	3300045880_10024	1.25184	0.611712	1.12853	72.26	3.45	d__Bacteria;p__Aquificota;c__Aquificae;o__Aquificales;f__Aquificaceae;g__Thermocrinis;s__
GOPA02	bin.7	3300045880_10007	1.34772	1.3591	2.45284	79.15	0	d__Bacteria;p__Aquificota;c__Aquificae;o__Aquificales;f__Aquificaceae;g__Thermocrinis;s__
GOPA02	bin.42	3300045880_10042	1.18707	8.78464	16.6889	78.21	0	d__Bacteria;p__Aquificota;c__Aquificae;o__Hydrogenothermales;f__Hydrogenothermaceae;g__Sulfurihydrogenibium;s__Sulfurihydrogenibium sp000020325
LGB01	bin.13	3300045879_10013	1.18384	13.4754	18.5443	93.81	0	d__Bacteria;p__Aquificota;c__Aquificae;o__Aquificales;f__Aquificaceae;g__Thermocrinis;s__
LGB02	bin.14	3300045878_10014	1.20694	9.968	12.6922	91.22	0	d__Bacteria;p__Aquificota;c__Aquificae;o__Aquificales;f__Aquificaceae;g__Thermocrinis;s__
MGB01	bin.13	3300045876_10013	1.07113	0.452225	0.861568	69.67	0	d__Bacteria;p__Aquificota;c__Aquificae;o__Aquificales;f__Aquificaceae;g__Thermocrinis;s__Thermocrinis ruber
MGB02	bin.15	3300045875_10015	0.933566	24.9996	35.2942	84.48	0	d__Bacteria;p__Aquificota;c__Aquificae;o__Aquificales;f__Aquificaceae;g__Thermocrinis;s__
MGB03	bin.23	3300045874_10023	1.38789	0.715037	1.10013	80.03	0	d__Bacteria;p__Aquificota;c__Aquificae;o__Aquificales;f__Aquificaceae;g__Thermocrinis;s__
NMC-RSNP	NMC-RSNP.Hydrogenobacter_RSN_P14	PRJNA791658	1.10927	nm	0.08	71.22	2.13	d__Bacteria;p__Aquificota;c__Aquificae;o__Aquificales;f__Aquificaceae;g__Hydrogenobacter;s__
NMC-RSNP	NMC-RSNP.Thermocrinis_RSN_P2	PRJNA791658	0.657093	nm	16.27	93.09	0.95	d__Bacteria;p__Aquificota;c__Aquificae;o__Aquificales;f__Aquificaceae;g__Thermocrinis;s__
NMC-RSNP	NMC-RSNP.Sulfurihydrogenibium_RSN_P10	PRJNA791658	1.2632	nm	0.33	97.97	0.41	d__Bacteria;p__Aquificota;c__Aquificae;o__Hydrogenothermales;f__Hydrogenothermaceae;g__Sulfurihydrogenibium;s__
NMC-RSNS	NMC-RSNS.Thermocrinis_RSN_S6	PRJNA791658	1.36209	nm	3.49272	94.7	0.81	d__Bacteria;p__Aquificota;c__Aquificae;o__Aquificales;f__Aquificaceae;g__Thermocrinis;s__
NMC-RSWP	NMC-RSWP.Hydrogenobacter_RSW_P5	PRJNA791658	1.35201	nm	0.702876	97.1	0.5	d__Bacteria;p__Aquificota;c__Aquificae;o__Aquificales;f__Aquificaceae;g__Hydrogenobacter;s__
NMC-RSWP	NMC-RSWP.Thermocrinis_RSW_P3	PRJNA791658	1.29787	nm	0.801482	93.9	0.33	d__Bacteria;p__Aquificota;c__Aquificae;o__Aquificales;f__Aquificaceae;g__Thermocrinis;s__
NMC-RSWP	NMC-RSWP.Sulfurihydrogenibium_RSW_P1	PRJNA791658	1.19727	nm	82.6687	98.78	1.22	d__Bacteria;p__Aquificota;c__Aquificae;o__Hydrogenothermales;f__Hydrogenothermaceae;g__Sulfurihydrogenibium;s__
NMC01	bin.17	3300045859_10017	1.02095	0.270512	0.461899	87.07	0.16	d__Bacteria;p__Aquificota;c__Aquificae;o__Aquificales;f__Aquificaceae;g__Thermocrinis;s__
NOR-DS	NOR-DS.bin.7	PRJNA1019763	0.987084	0.557452	1.72221	58.99	0.55	d__Bacteria;p__Aquificota;c__Aquificae;o__Aquificales;f__Hydrogenobaculaceae;g__Hydrogenobaculum;s__Hydrogenobaculum sp000213785
NOR-OHSP	NOR-OHSPS.bin.13	PRJNA1019763	1.21882	1.01085	5.27298	68.68	0.81	d__Bacteria;p__Aquificota;c__Aquificae;o__Aquificales;f__Hydrogenobaculaceae;g__Hydrogenobaculum;s__Hydrogenobaculum sp000213785
NOR-PSP	NOR-PSP.bin.9	PRJNA791658	1.35751	0.313962	0.716066	91.22	0	d__Bacteria;p__Aquificota;c__Aquificae;o__Aquificales;f__Aquificaceae;g__Thermocrinis;s__
NOR-PSS	NOR-PSS.bin.22	PRJNA791658	1.41743	8.80181	16.6498	71.2	0	d__Bacteria;p__Aquificota;c__Aquificae;o__Aquificales;f__Aquificaceae;g__Thermocrinis;s__
NOR02	bin.10	3300045867_10010	1.26862	11.8405	19.091	90.05	0	d__Bacteria;p__Aquificota;c__Aquificae;o__Aquificales;f__Aquificaceae;g__Thermocrinis;s__
NOR03	bin.5	3300045866_10005	1.44191	5.88922	6.33368	88.79	0	d__Bacteria;p__Aquificota;c__Aquificae;o__Aquificales;f__Hydrogenobaculaceae;g__Hydrogenobaculum;s__Hydrogenobaculum sp000213785
NOR05	bin.7	3300045864_10007	1.22912	0.137013	0.172331	87.07	0	d__Bacteria;p__Aquificota;c__Aquificae;o__Aquificales;f__Hydrogenobaculaceae;g__Hydrogenobaculum;s__Hydrogenobaculum sp000213785
NOR06	bin.1	3300045869_10001	1.43884	2.85189	2.57768	94.33	0.34	d__Bacteria;p__Aquificota;c__Aquificae;o__Hydrogenothermales;f__Hydrogenothermaceae;g__Sulfurihydrogenibium;s__
SJ3	SJ3.Bin.97.Aquificae	3300029625	1.20751	0.0270652	0.0412645	51.83	0	d__Bacteria;p__Aquificota;c__Aquificae;o__Aquificales;f__Aquificaceae;g__Hydrogenobacter;s__
SJ3	SJ3.Bin.2.Sulfurihydrogenibium	3300029625	1.43537	0	15.0761	92.08	9.25	d__Bacteria;p__Aquificota;c__Aquificae;o__Hydrogenothermales;f__Hydrogenothermaceae;g__Sulfurihydrogenibium;s__
SMH01	bin.13	3300045873_10013	0.697666	0.447084	0.774988	96.39	0	d__Bacteria;p__Aquificota;c__Aquificae;o__Aquificales;f__Aquificaceae;g__Hydrogenobacter;s__
SMH01	bin.3	3300045873_10003	0.990713	0.0492025	0.0896067	75.55	0	d__Bacteria;p__Aquificota;c__Aquificae;o__Aquificales;f__Aquificaceae;g__Pampinifervens
SMH02	bin.97	3300045900_10097	1.54812	0.0947696	0.159917	91.22	0	d__Bacteria;p__Aquificota;c__Aquificae;o__Aquificales;f__Aquificaceae;g__Thermocrinis;s__
SMH02	bin.107	3300045900_10107	1.35626	2.87237	7.21306	56.74	0	d__Bacteria;p__Aquificota;c__Aquificae;o__Hydrogenothermales;f__Hydrogenothermaceae;g__Sulfurihydrogenibium;s__Sulfurihydrogenibium sp000020325
SMH03	bin.4	3300045868_10004	1.59881	1.88957	3.13389	89.5	0.16	d__Bacteria;p__Aquificota;c__Aquificae;o__Aquificales;f__Aquificaceae;g__Thermocrinis;s__
SMH03	bin.2	3300045868_10002	1.61843	0.0736188	0.106867	84.72	1.02	d__Bacteria;p__Aquificota;c__Aquificae;o__Hydrogenothermales;f__Hydrogenothermaceae;g__Sulfurihydrogenibium;s__
SYL02	bin.9	3300045899_10009	1.74581	3.92928	7.22244	67.01	0	d__Bacteria;p__Aquificota;c__Aquificae;o__Aquificales;f__Aquificaceae;g__Thermocrinis;s__
SYL02	bin.4	3300045899_10004	1.73702	0.705152	0.756836	96.39	0	d__Bacteria;p__Aquificota;c__Aquificae;o__Hydrogenothermales;f__Hydrogenothermaceae;g__Sulfurihydrogenibium;s__
SYL04	bin.36	3300045871_10036	1.60532	0.108996	0.143346	96.39	0	d__Bacteria;p__Aquificota;c__Aquificae;o__Aquificales;f__Aquificaceae;g__Hydrogenobacter;s__
SYL04	bin.24	3300045871_10024	0.932615	3.72806	5.30089	81.82	0	d__Bacteria;p__Aquificota;c__Aquificae;o__Aquificales;f__Aquificaceae;g__Thermocrinis;s__
SYL04	bin.77	3300045871_10077	1.01754	0.241861	0.266003	99.84	1.72	d__Bacteria;p__Aquificota;c__Aquificae;o__Hydrogenothermales;f__Hydrogenothermaceae;g__Sulfurihydrogenibium;s__
WB02	bin.1	3300045870_10001	1.13801	0.378093	0.408754	93.97	0	d__Bacteria;p__Aquificota;c__Aquificae;o__Aquificales;f__Hydrogenobaculaceae;g__Hydrogenobaculum;s__Hydrogenobaculum sp000213785
GOPA02	bin.10	3300045880_10010	2.69702	15.3951	11.0346	91.38	0	d__Bacteria;p__Deinococcota;c__Deinococci;o__Deinococcales;f__Thermaceae;g__Thermus;s__Thermus aquaticus
MGB03	bin.19	3300045874_10019	1.93494	0.475723	0.505524	82.76	0	d__Bacteria;p__Deinococcota;c__Deinococci;o__Deinococcales;f__Thermaceae;g__Thermus;s__Thermus aquaticus
SMH01	bin.2	3300045873_10002	1.52619	1.33911	1.94762	94.83	0	d__Bacteria;p__Deinococcota;c__Deinococci;o__Deinococcales;f__Thermaceae;g__Thermus;s__Thermus aquaticus
SYL02	bin.21	3300045899_10021	2.0812	5.51888	4.55044	100	0	d__Bacteria;p__Deinococcota;c__Deinococci;o__Deinococcales;f__Thermaceae;g__Thermus;s__Thermus aquaticus
MGB01	bin.3	3300045876_10003	1.76279	0.274596	0.292943	100	0	d__Bacteria;p__Deinococcota;c__Deinococci;o__Deinococcales;f__Thermaceae;g__Thermus;s__Thermus aquaticus
GRV03	bin.32	3300045908_10032	1.79588	0.294045	0.42429	89.66	0	d__Bacteria;p__Deinococcota;c__Deinococci;o__Deinococcales;f__Thermaceae;g__Thermus;s__Thermus aquaticus
GCR11	bin.33	3300045882_10033	1.99242	1.41529	1.70231	94.83	0	d__Bacteria;p__Deinococcota;c__Deinococci;o__Deinococcales;f__Thermaceae;g__Thermus;s__Thermus aquaticus
NMC01	bin.37	3300045859_10037	1.74187	0.200019	0.23885	96.55	0	d__Bacteria;p__Deinococcota;c__Deinococci;o__Deinococcales;f__Thermaceae;g__Thermus;s__Thermus aquaticus
SMH02	bin.37	3300045900_10037	1.8552	0.734158	0.926789	96.55	0	d__Bacteria;p__Deinococcota;c__Deinococci;o__Deinococcales;f__Thermaceae;g__Thermus;s__Thermus aquaticus
LGB05	bin.42	3300045877_10042	1.53924	4.78545	5.22995	86.21	0	d__Bacteria;p__Deinococcota;c__Deinococci;o__Deinococcales;f__Thermaceae;g__Thermus;s__Thermus aquaticus
GCR04	bin.47	3300045889_10047	2.03825	6.84659	5.74128	98.28	0	d__Bacteria;p__Deinococcota;c__Deinococci;o__Deinococcales;f__Thermaceae;g__Thermus;s__Thermus aquaticus
SYL04	bin.52	3300045871_10052	1.82673	4.47032	4.3559	94.83	0	d__Bacteria;p__Deinococcota;c__Deinococci;o__Deinococcales;f__Thermaceae;g__Thermus;s__Thermus aquaticus
SMH03	bin.8	3300045868_10008	1.76087	48.5893	54.3261	96.55	0	d__Bacteria;p__Deinococcota;c__Deinococci;o__Deinococcales;f__Thermaceae;g__Thermus;s__Thermus aquaticus
NMC-RSWP	NMC-RSWP.Thermus_RSW_P2	PRJNA791658	1.78574	nm	4.04009	91.9	0.64	d__Bacteria;p__Deinococcota;c__Deinococci;o__Deinococcales;f__Thermaceae;g__Thermus;s__Thermus aquaticus
NMC-RSWS	NMC-RSWS.Thermus_RSW_S2	PRJNA791658	1.58033	nm	5	86.2	0.85	d__Bacteria;p__Deinococcota;c__Deinococci;o__Deinococcales;f__Thermaceae;g__Thermus;s__Thermus aquaticus
NOR-PSP	NOR-PSP.bin.1	PRJNA791658	1.76859	1.50675	2.3264	91.1	0	d__Bacteria;p__Deinococcota;c__Deinococci;o__Deinococcales;f__Thermaceae;g__Thermus;s__Thermus aquaticus
NOR-PSS	NOR-PSS.bin.5	PRJNA791658	2.07131	0.0674622	0.0629008	94.91	0	d__Bacteria;p__Deinococcota;c__Deinococci;o__Deinococcales;f__Thermaceae;g__Thermus;s__Thermus aquaticus
SJ3	SJ3.Bin.13.Thermales	3300029625	1.99471	2.313	2.32467	89.18	0	d__Bacteria;p__Deinococcota;c__Deinococci;o__Deinococcales;f__Thermaceae;g__Thermus;s__Thermus aquaticus

## Sheet: Supp. Table 3
Supplemental Table 3. Metabolic analysis of MAGs for the presence and absence of carbon fixation genes and nitrogenase.
Metagenome	Bin ID	Classification	Carbon Fixation?	Protein Idenitifier	Nif?	Protein identifier
GCR02	bin.10	d__Bacteria;g__Hydrogenobacter;s__		NODE_277_length_26494_cov_84.988994_8, NODE_27_length_89310_cov_85.419271_42	No
SMH01	bin.13	d__Bacteria;g__Hydrogenobacter;s__		NODE_1386_length_17816_cov_35.322786_1, NODE_1966_length_14067_cov_34.113617_14	No
SYL04	bin.36	d__Bacteria;g__Hydrogenobacter;s__		NODE_1747_length_19540_cov_10.061227_16, NODE_570_length_45949_cov_10.989476_23	No
GOPA02	bin.5	d__Bacteria;g__Hydrogenobacter;s__		NODE_970_length_19835_cov_40.942467_3, NODE_977_length_19669_cov_37.619863_16	No
GCR04	bin.57	d__Bacteria;g__Hydrogenobacter;s__		NODE_1508_length_19491_cov_99.023616_3, NODE_5549_length_6153_cov_99.836504_6	No
NMC-RSNP	NMC-RSNP.Hydrogenobacter_RSN_P14	d__Bacteria;g__Hydrogenobacter;s__		PHHCNHGB_00388	No
NMC-RSWP	NMC-RSWP.Hydrogenobacter_RSW_P5	d__Bacteria;g__Hydrogenobacter;s__		JPPDLFMM_01089, JPPDLFMM_01367	No
SJ3	SJ3.Bin.97.Aquificae	d__Bacteria;g__Hydrogenobacter;s__	No		No
NOR02	bin.10	d__Bacteria;g__Thermocrinis;s__		NODE_2815_length_5127_cov_182.326301_6, NODE_2815_length_5127_cov_182.326301_5	No
LGB01	bin.13	d__Bacteria;g__Thermocrinis;s__		NODE_98_length_48766_cov_96.246187_43, NODE_98_length_48766_cov_96.246187_42	No
LGB02	bin.14	d__Bacteria;g__Thermocrinis;s__	No		No
MGB02	bin.15	d__Bacteria;g__Thermocrinis;s__		NODE_575_length_9771_cov_183.215109_4, NODE_575_length_9771_cov_183.215109_3	No
GCR04	bin.17	d__Bacteria;g__Thermocrinis;s__		NODE_4668_length_7287_cov_153.306139_6, NODE_4668_length_7287_cov_153.306139_7	No
GCR05	bin.17	d__Bacteria;g__Thermocrinis;s__		NODE_61_length_62742_cov_72.165074_64, NODE_61_length_62742_cov_72.165074_65	No
NMC01	bin.17	d__Bacteria;g__Thermocrinis;s__		NODE_6502_length_4337_cov_36.083372_4, NODE_6502_length_4337_cov_36.083372_3	No
MGB03	bin.23	d__Bacteria;g__Thermocrinis;s__		NODE_688_length_16616_cov_100.303424_19, NODE_688_length_16616_cov_100.303424_18	No
GOPA02	bin.24	d__Bacteria;g__Thermocrinis;s__		NODE_5646_length_4144_cov_90.659085_4, NODE_5646_length_4144_cov_90.659085_3	No
SYL04	bin.24	d__Bacteria;g__Thermocrinis;s__		NODE_9958_length_3432_cov_141.572402_1, NODE_9958_length_3432_cov_141.572402_2	No
GCR10	bin.34	d__Bacteria;g__Thermocrinis;s__		NODE_98_length_88862_cov_111.074600_62, NODE_98_length_88862_cov_111.074600_63	No
SMH03	bin.4	d__Bacteria;g__Thermocrinis;s__		NODE_1242_length_5054_cov_102.173835_6, NODE_1242_length_5054_cov_102.173835_5	No
GCR06	bin.46	d__Bacteria;g__Thermocrinis;s__		NODE_5912_length_4191_cov_148.179159_4, NODE_5912_length_4191_cov_148.179159_3	No
GCR07	bin.49	d__Bacteria;g__Thermocrinis;s__	No		No
GOPA02	bin.7	d__Bacteria;g__Thermocrinis;s__		NODE_4915_length_4805_cov_123.159789_4, NODE_4915_length_4805_cov_123.159789_3	No
SYL02	bin.9	d__Bacteria;g__Thermocrinis;s__		NODE_2819_length_4158_cov_214.728491_1, NODE_2819_length_4158_cov_214.728491_2	No
SMH02	bin.97	d__Bacteria;g__Thermocrinis;s__		NODE_974_length_36585_cov_10.096058_4, NODE_974_length_36585_cov_10.096058_3	No
EvPrim	EvPrim.Bin11.Thermocrinis	d__Bacteria;g__Thermocrinis;s__		NODE_844_6, NODE_844_7	No
EvPrim	EvPrim.Bin20.Thermocrinis	d__Bacteria;g__Thermocrinis;s__		NODE_2248_3,NODE_3745_3	No
GCR-GGS063P	GCR-GGS063P.Thermocrinis_P10	d__Bacteria;g__Thermocrinis;s__		IFIJJMBP_00217, IFIJJMBP_00218
NMC-RSNP	NMC-RSNP.Thermocrinis_RSN_P2	d__Bacteria;g__Thermocrinis;s__		EGBICJKL_00153, EGBICJKL_00154	No
NMC-RSNS	NMC-RSNS.Thermocrinis_RSN_S6	d__Bacteria;g__Thermocrinis;s__		KKMAJPIB_00199, KKMAJPIB_00200	No
NMC-RSWP	NMC-RSWP.Thermocrinis_RSW_P3	d__Bacteria;g__Thermocrinis;s__		BLDJJJCL_00168, BLDJJJCL_00167	No
NOR-PSP	NOR-PSP.bin.9	d__Bacteria;g__Thermocrinis;s__		OLLAFNAB_00633, OLLAFNAB_00632	No
NOR-PSS	NOR-PSS.bin.22	d__Bacteria;g__Thermocrinis;s__		KPDKAKMJ_00737, KPDKAKMJ_00736	No
MGB01	bin.13	d__Bacteria;s__Thermocrinis ruber		NODE_59_length_41140_cov_131.875672_32, NODE_59_length_41140_cov_131.875672_31	No
SMH01	bin.3	d__Bacteria;s__Pampinifervens		NODE_2125_length_13341_cov_4.208641_7, NODE_1838_length_14624_cov_4.100213_9	No
WB02	bin.1	d__Bacteria;s__Hydrogenobaculum sp000213785		NODE_443_length_12419_cov_39.638062_1, NODE_443_length_12419_cov_39.638062_2	No
GCR02	bin.19	d__Bacteria;s__Hydrogenobaculum sp000213785	No		No
NOR03	bin.5	d__Bacteria;s__Hydrogenobaculum sp000213785		NODE_486_length_11636_cov_140.180986_1, NODE_486_length_11636_cov_140.180986_2	No
GOPA01	bin.6	d__Bacteria;s__Hydrogenobaculum sp000213785		NODE_572_length_11690_cov_114.190890_1, NODE_572_length_11690_cov_114.190890_2		NODE_1094_length_7547_cov_95.541111_2, NODE_1094_length_7547_cov_95.541111_1
NOR05	bin.7	d__Bacteria;s__Hydrogenobaculum sp000213785		NODE_593_length_11599_cov_14.224012_1, NODE_593_length_11599_cov_14.224012_2	No
GCR-SBS	GCR-SBS.bin.1	d__Bacteria;s__Hydrogenobaculum sp000213785		BIOELMKD_00880	No
GOPA-F8S	GOPA-F8S.bin.16	d__Bacteria;s__Hydrogenobaculum sp000213785	No			PLBDOJKO_00675, PLBDOJKO_00674
GOPA-Fig8.2013	GOPA-Fig8.2013.bin.2	d__Bacteria;s__Hydrogenobaculum sp000213785		FLFKLCBK_00314, FLFKLCBK_00315		FLFKLCBK_00274, FLFKLCBK_00275
NOR-DS	NOR-DS.bin.7	d__Bacteria;s__Hydrogenobaculum sp000213785	No		No
NOR-OHSP	NOR-OHSPS.bin.13	d__Bacteria;s__Hydrogenobaculum sp000213785		DNFLCOJL_00523	No
NOR06	bin.1	d__Bacteria;g__Sulfurihydrogenibium;s__		NODE_154_length_29699_cov_44.101167_2, NODE_154_length_29699_cov_44.101167_1	No
SMH03	bin.2	d__Bacteria;g__Sulfurihydrogenibium;s__		NODE_1600_length_3625_cov_11.614006_1, NODE_1600_length_3625_cov_11.614006_2	No
SYL02	bin.4	d__Bacteria;g__Sulfurihydrogenibium;s__		NODE_826_length_12913_cov_69.395862_11, NODE_826_length_12913_cov_69.395862_10	No
SYL04	bin.77	d__Bacteria;g__Sulfurihydrogenibium;s__		NODE_418_length_56237_cov_21.186216_31, NODE_418_length_56237_cov_21.186216_32	No
NMC-RSNP	NMC-RSNP.Sulfurihydrogenibium_RSN_P10	d__Bacteria;g__Sulfurihydrogenibium;s__		CBOEIAPM_01128, CBOEIAPM_01129	No
NMC-RSWP	NMC-RSWP.Sulfurihydrogenibium_RSW_P1	d__Bacteria;g__Sulfurihydrogenibium;s__		HMOIHOEI_00090, HMOIHOEI_00091	No
SJ3	SJ3.Bin.2.Sulfurihydrogenibium	d__Bacteria;g__Sulfurihydrogenibium;s__		NODE_26_length_12266_cov_1009.32_8, NODE_26_length_12266_cov_1009.32_7	No
SMH02	bin.107	d__Bacteria;s__Sulfurihydrogenibium sp000020325		NODE_8289_length_7268_cov_249.230140_2, NODE_8289_length_7268_cov_249.230140_1	No
GOPA02	bin.42	d__Bacteria;s__Sulfurihydrogenibium sp000020326	No		No
GCR04	bin.64	d__Bacteria;s__Sulfurihydrogenibium sp000020327		NODE_10856_length_3238_cov_146.619227_1, NODE_10856_length_3238_cov_146.619227_2	No
Flu4	bin.47	d__Bacteria;s__Thermocrinis albus		NAEOCJAJ_00327, NAEOCJAJ_00328	No	No
Flu5	bin.31	d__Bacteria;s__Thermocrinis albus		CMFOBPAJ_00478, CMFOBPAJ_00479	No	No
Gey1	bin.8	d__Bacteria;s__Thermocrinis albus		OCLLFFGP_00412, OCLLFFGP_00413	No	No
Gey2	bin.10	d__Bacteria;s__Thermocrinis albus		EIEGHHMK_00464, EIEGHHMK_00465	No	No
Gey2	bin.20	d__Bacteria;s__Pampinifervens		MNHKBGHB_01639, MNHKBGHB_00655		MNHKBGHB_01094, MNHKBGHB_01095
Gey3	bin.19	d__Bacteria;s__Sulfurihydrogenibium azorense	No	No	No	No
Gey3	bin.14	d__Bacteria;g__Hydrogenobacter;s__		DCMNBEHG_01672, DCMNBEHG_01673	No	No
Gey3	bin.45	d__Bacteria;g__Pampinifervens		JDEJECNN_01384, JDEJECNN_01624		JDEJECNN_00513, JDEJECNN_00514
Gey4	bin.6	d__Bacteria;g__Hydrogenobaculum;s__		DPCNNNLA_01180		DPCNNNLA_01541, DPCNNNLA_01540
Gra10	bin.8	d__Bacteria;s__Thermocrinis albus	No	No	No	No
Gra11	bin.27	d__Bacteria;s__Thermocrinis albus		IHAMPNNN_00991, IHAMPNNN_00992	No	No
Gra13	bin.19	d__Bacteria;s__Sulfurihydrogenibium azorense		FJENADNA_00190, FJENADNA_00191	No	No
Gra13	bin.36	d__Bacteria;g__Sulfurihydrogenibium;s__		MICDIPOM_00189, MICDIPOM_00188	No	No
Gra13	bin.52	d__Bacteria;s__Thermocrinis albus		AGLOEHIC_00923, AGLOEHIC_00924	No	No
Gra13	bin.67	d__Bacteria;g__Pampinifervens		LJHIOJOL_01026		LJHIOJOL_00090, LJHIOJOL_00091
Gra13	bin.58	d__Bacteria;g__Hydrogenobacter;s__		POEPLIMN_00441, POEPLIMN_00645	No	No
Gra13	bin.13	d__Bacteria;g__Hydrogenobacter;s__		MAJGMOHK_01314, MAJGMOHK_00380		MAJGMOHK_00844, MAJGMOHK_00843
Gra14	bin.2	d__Bacteria;s__Thermocrinis albus		MABPPDAK_00959, MABPPDAK_00958	No	No
Gra15	bin.15	d__Bacteria;s__Thermocrinis albus		ANEPMLID_00850, ANEPMLID_00851	No	No
Gra9	bin.2	d__Bacteria;s__Thermocrinis albus		KJKIPLPC_00904, KJKIPLPC_00905		KJKIPLPC_01265, KJKIPLPC_01264
Gra9	bin.33	d__Bacteria;s__Sulfurihydrogenibium azorense		PNEILHEA_00476, PNEILHEA_00477	No	No
Gra9	bin.16	d__Bacteria;s__Pampinifervens		POKACODJ_01194, POKACODJ_01225	No	No
Hel5	bin.7	d__Bacteria;s__Thermocrinis albus		EHPGDCEP_00097, EHPGDCEP_00098	No	No
Hel5	bin.13	d__Bacteria;s__Sulfurihydrogenibium azorense		NHHBEDMD_00977, NHHBEDMD_00978	No	No
Hel6	bin.13	d__Bacteria;g__Sulfurihydrogenibium;s__		NOJACLCL_00321, NOJACLCL_00322	No	No
Hel6	bin.24	d__Bacteria;s__Sulfurihydrogenibium azorense		GMFCPOGE_01023, GMFCPOGE_01022	No	No
Hel6	bin.7	d__Bacteria;g__Hydrogenobaculum;s__		GPODCFFG_00705		GPODCFFG_00747, GPODCFFG_00748
Hel6	bin.16	d__Bacteria;s__Thermocrinis albus		IDBHKGND_00369, IDBHKGND_00370	No	No
Hel7	bin.36	d__Bacteria;s__Sulfurihydrogenibium azorense		DFNBDGHH_00934, DFNBDGHH_00935	No	No
Hel7	bin.2	d__Bacteria;s__Thermocrinis albus		DLKGFNBP_00553, DLKGFNBP_00552		DLKGFNBP_01302, DLKGFNBP_01301
Hel7	bin.14	d__Bacteria;g__Sulfurihydrogenibium;s__		AEMBJKBI_00257, AEMBJKBI_00258	No	No
Kra2	bin.5	d__Bacteria;g__Hydrogenobaculum;s__		JBAHBBIJ_00778		JBAHBBIJ_00938, JBAHBBIJ_00939
Lag1	bin.6	d__Bacteria;s__Thermocrinis albus		DAIHEGLC_00983, DAIHEGLC_00982	No	No
Lag2	bin.5	d__Bacteria;s__Thermocrinis albus		INKPGJLP_01070, INKPGJLP_01071	No	No
Ver1	bin.29	d__Bacteria;s__Thermocrinis albus		LAIFDBBM_00584, LAIFDBBM_00585	No	No
Ver2	bin.4	d__Bacteria;s__Thermocrinis albus		LOADLEHG_00746, LOADLEHG_00745		LOADLEHG_00467, LOADLEHG_00468
Ver3	bin.23	d__Bacteria;s__Thermocrinis albus		BGCKBEMH_00407, BGCKBEMH_00408	No	No
Ver4	bin.10	d__Bacteria;s__Thermocrinis albus		NoKLCNCLJA_00452, KLCNCLJA_00453		KLCNCLJA_00541, KLCNCLJA_00540
Ver4	bin.19	d__Bacteria;s__Pampinifervens		ONIHOMOA_00558	No	No
Ver5	bin.19	d__Bacteria;s__Thermocrinis albus		LCBJCHNB_00081, LCBJCHNB_00080	No	No
Ver5	bin.10	d__Bacteria;g__Pampinifervens		MEDFPIEK_01063, MEDFPIEK_01657		MEDFPIEK_00487, MEDFPIEK_00486
Ver5	bin.13	d__Bacteria;g__Hydrogenobacter;s__		KPJIPPHO_00749, KPJIPPHO_01426		KPJIPPHO_01239, KPJIPPHO_01238
Ver6	bin.3	d__Bacteria;s__Thermocrinis albus		HKMDGGIL_00249, HKMDGGIL_00250		HKMDGGIL_00755, HKMDGGIL_00756
Ver6	bin.6	d__Bacteria;g__Sulfurihydrogenibium;s__		MHJDHIJA_00087, MHJDHIJA_00088	No	No
Ver7	bin.11	d__Bacteria;g__Hydrogenobaculum;s__		OMNLLKAC_00946	No	No
GOPA02	bin.10	d__Bacteria;s__Thermus aquaticus	No		No
MGB03	bin.19	d__Bacteria;s__Thermus aquaticus		NODE_1642_length_9490_cov_12.845893_11	No
SMH01	bin.2	d__Bacteria;s__Thermus aquaticus		NODE_4138_length_8175_cov_86.930788_6	No
SYL02	bin.21	d__Bacteria;s__Thermus aquaticus		NODE_119_length_49821_cov_101.386147_31	No
MGB01	bin.3	d__Bacteria;s__Thermus aquaticus	No		No
GRV03	bin.32	d__Bacteria;s__Thermus aquaticus		NODE_694_length_22713_cov_21.301306_11	No
GCR11	bin.33	d__Bacteria;s__Thermus aquaticus	No		No
NMC01	bin.37	d__Bacteria;s__Thermus aquaticus	No		No
SMH02	bin.37	d__Bacteria;s__Thermus aquaticus		NODE_3021_length_16346_cov_61.916764_8	No
LGB05	bin.42	d__Bacteria;s__Thermus aquaticus	No		No
GCR04	bin.47	d__Bacteria;s__Thermus aquaticus		NODE_838_length_29624_cov_129.093544_11	No
SYL04	bin.52	d__Bacteria;s__Thermus aquaticus		NODE_1020_length_30229_cov_90.960628_6	No
SMH03	bin.8	d__Bacteria;s__Thermus aquaticus	No		No
NMC-RSWP	NMC-RSWP.Thermus_RSW_P2	d__Bacteria;s__Thermus aquaticus		IHJOIBPK_00378	No
NMC-RSWS	NMC-RSWS.Thermus_RSW_S2	d__Bacteria;s__Thermus aquaticus		MCNPDHGL_00597	No
NOR-PSP	NOR-PSP.bin.1	d__Bacteria;s__Thermus aquaticus		AIAENAAN_00421	No
NOR-PSS	NOR-PSS.bin.5	d__Bacteria;s__Thermus aquaticus	No		No
SJ3	SJ3.Bin.13.Thermales	d__Bacteria;s__Thermus aquaticus		k141_310021_9	No
Flu4	bin.14	d__Bacteria;s__Thermus antranikianii		PHBKMPBA_01248	No
Flu4	bin.17	d__Bacteria;s__Thermus islandicus	No		No
Flu4	bin.42	d__Bacteria;s__Thermus igniterrae		PDFKBLMO_00595	No
Flu5	bin.23	d__Bacteria;s__Thermus antranikianii	No		No
Flu5	bin.19	d__Bacteria;s__Thermus igniterrae		KHMLCBNE_01631	No
Gey2	bin.6	d__Bacteria;s__Thermus antranikianii		BLFJIGPE_01947	No
Gey2	bin.9	d__Bacteria;s__Thermus igniterrae		PJNPAKIL_01007, PJNPAKIL_01006	No
Gey3	bin.23	d__Bacteria;s__Thermus islandicus		OEIIPGFF_00182	No
Gey3	bin.35	d__Bacteria;s__Thermus scotoductus	No		No
Gra13	bin.50	d__Bacteria;s__Thermus antranikianii	No		No
Gra13	bin.64	d__Bacteria;s__Thermus sp000794385	No		No
Gra13	bin.60	d__Bacteria;s__Thermus islandicus		BPHMKDOO_00835	No
Gra9	bin.19	d__Bacteria;s__Thermus antranikianii		CLLOJGHN_00207	No
Hel7	bin.29	d__Bacteria;s__Thermus scotoductus		MLKIDEDB_01390	No
Hel7	bin.1	d__Bacteria;s__Thermus sp000794385	No		No
Ver1	bin.9	d__Bacteria;s__Thermus antranikianii	No		No
Ver1	bin.10	d__Bacteria;g__Thermus;s__	No		No
Ver2	bin.8	d__Bacteria;s__Thermus antranikianii		BPIOBFKF_00345	No
Ver3	bin.6	d__Bacteria;s__Thermus antranikianii	No		No
Ver3	bin.8	d__Bacteria;s__Thermus igniterrae		IDCAPNCA_01140	No
Ver3	bin.1	d__Bacteria;s__Thermus oshimai		BHKGCOOH_00867	No
Ver4	bin.2	d__Bacteria;s__Thermus antranikianii		NEPOFFHF_01470	No
Ver5	bin.39	d__Bacteria;s__Thermus antranikianii	No		No
Ver5	bin.29	d__Bacteria;s__Thermus igniterrae		IPHEOPKC_01885	No
Ver5	bin.37	d__Bacteria;s__Thermus islandicus	No		No

## Sheet: Supp. Table 4
Supplemental Table 4. Flu5 enrichment culture genome information.
Organism	Bin ID	Bin size (Mbp)	% mapped reads	% binned populations	Completeness	Contamination	Classification
Pampinifervens Flu05 (population 1)	metabat.bins.1	1.51539	43.2412	51.429	94.61	0
Thermus Flu05	metabat.bins.2	2.2154	43.1057	35.0686	100	0
Pampinifervens Flu05 (population 2)	metabat.bins.3	0.747702	5.60147	13.5023	49.64	0.41

## Sheet: Supp. Table 5
Supplemental Fable 5. qPCR primer information.
Gene	Forward Primer	Reverse Primer	Annealing Temp. (°C)	Product Length
Pampinifervens Flu05 16S rRNA Gene (Bin1)	TCGTGTCGTGAGATGTTGGG	CCGGGCATAAAGGGCATACT	57	149 bp
Thermus Flu05 16S rRNA Gene (Bin2)	GACATGCTAGGGAACCTGGG	ACCCAACATCTCACGACACG	58.5	101 bp

## Sheet: Supp. Table 6
Supplemental Table 6. Average nucleotide identity (ANI) calculations for Aquificales and Thermus MAGs
	ANI (%)
Genus	YNP vs YNP	Iceland vs Iceland	YNP vs Iceland
Thermocrinis	93.8	97.8	Too low (<80%)
Sulfurihydrogenibium	95.1	88.6	77.4
Hydrogenobacter	98.4	89.5	86.4
Hydrogenobaculum	97.3	99.4	89
Pampinifervens	NA	95.7	94.7
Thermus	97.7	88.3	85.2
	NA=not applicable; only 1 MAG

## Sheet: Supp. Table 7
Supplemental Table 7. METABOLIC output results for Aquificales and Thermus in co-culture
Category	Function	Gene.abbreviation	Pampinifervens (bin 1)	Thermus (bin 2)
Thermophilic specific	Thermophilic specific	rgy	Present	Absent
Amino acid utilization	4-aminobutyrate aminotransferase and related aminotransferases	4-aminobutyrate aminotransferase and related aminotransferases	Absent	Absent
Amino acid utilization	Aminotransferase class I and II	aminotransferase class I and II	Absent	Present
Amino acid utilization	Phosphoserine aminotransferase	phosphoserine aminotransferase	Absent	Absent
Amino acid utilization	Ornithine/acetylornithine aminotransferase	ornithine/acetylornithine aminotransferase	Present	Present
Amino acid utilization	Branched-chain amino acid aminotransferase/4-amino-4-deoxychorismate lyase	branched-chain amino acid aminotransferase/4-amino-4-deoxychorismate lyase	Present	Present
Amino acid utilization	Aspartate/tyrosine/aromatic aminotransferase	aspartate/tyrosine/aromatic aminotransferase	Present	Present
Amino acid utilization	Histidinol-phosphate/aromatic aminotransferase	histidinol-phosphate/aromatic aminotransferase	Present	Present
Amino acid utilization	Serine-pyruvate aminotransferase/archaeal aspartate aminotransferase	serine-pyruvate aminotransferase/archaeal aspartate aminotransferase	Absent	Absent
Ethanol fermentation	Acetate => Acetaldehyde	acetate => acetaldehyde	Absent	Absent
Ethanol fermentation	Acetaldehyde => Ethanol	acetaldehyde => ethanol	Absent	Absent
Fatty acid degradation	acyl-CoA dehydrogenase	acyl-CoA dehydrogenase	Absent	Present
Aromatics degradation	Protocatechuate/Catechol degradation	catA	Absent	Absent
Aromatics degradation	Phenol => Benzoyl-CoA	ubiX||bsdC	Present	Present
Aromatics degradation	Benzoyl-CoA reduction	bcrABCD	Absent	Absent
Complex carbon degradation	Cellulose degrading	cellobiosidase	Absent	Absent
Complex carbon degradation	Cellulose degrading	cellulase	Absent	Absent
Complex carbon degradation	Cellulose degrading	beta-glucosidase	Absent	Present
Complex carbon degradation	Hemicullulose debranching	arabinosidase	Absent	Absent
Complex carbon degradation	Hemicullulose debranching	beta-glucuronidase	Absent	Absent
Complex carbon degradation	Hemicullulose debranching	alpha-L-rhamnosidase	Absent	Absent
Complex carbon degradation	Endohemicellulases	mannan endo-1,4-beta-mannosidase	Absent	Absent
Complex carbon degradation	Endohemicellulases	alpha-D-xyloside xylohydrolase	Absent	Absent
Complex carbon degradation	Other oligosaccharide degrading	beta-xylosidase	Absent	Absent
Complex carbon degradation	Other oligosaccharide degrading	beta-mannosidase	Absent	Absent
Complex carbon degradation	Other oligosaccharide degrading	beta-galactosidase	Absent	Absent
Complex carbon degradation	Amylolytic enzymes	alpha-amylase	Absent	Present
Complex carbon degradation	Amylolytic enzymes	glucoamylase	Absent	Absent
Complex carbon degradation	Amylolytic enzymes	pullulanase	Absent	Absent
Complex carbon degradation	Amylolytic enzymes	isoamylase	Absent	Absent
Complex carbon degradation	Chitin degrading	chitiniase	Absent	Absent
Complex carbon degradation	Chitin degrading	hexosaminidase	Absent	Absent
Fermentation	Pyruvate oxidation	porA	Present	Absent
Fermentation	Alcohol utilization	adh	Absent	Absent
Fermentation	Lactate utilization	ldh	Absent	Absent
Fermentation	Acetogenesis	acdA||ack||pta	Absent	Absent
Fermentation	Acetate to acetyl-CoA	acs	Present	Present
Fermentation	Pyruvate <=> acetyl-CoA + formate	pflD	Absent	Absent
C1 metabolism	Methanol oxidation	mxaF or mdh	Absent	Absent
C1 metabolism	Methyl amine -> formaldehyde	mauAB	Absent	Absent
C1 metabolism	Formaldehyde oxidation	fdhA||fghA||frmA||mycoS_dep_FDH||fae	Absent	Absent
C1 metabolism	Formate oxidation	fdoG||fdwB||fdoH||fdhAB	Present	Present
C1 metabolism	Aerobic CO oxidation	coxS||coxM||coxL	Absent	Absent
Methane metabolism	Methane oxidation - Partculate methane monooxygenase	pmoABC	Absent	Absent
Methane metabolism	Methane oxidation - Soluble methane monoxygenase	mmoBD	Absent	Absent
Methane metabolism	Methane production	mcrABC	Absent	Absent
Carbon fixation	CBB cycle - Rubisco (Form I)	Form I	Absent	Present
Carbon fixation	CBB cycle - Rubisco (Form II)	Form II	Absent	Absent
Carbon fixation	3 Hydroxypropionate cycle	mcr||K14469	Absent	Absent
Carbon fixation	3HP/4HB	K14466||K18861	Absent	Absent
Carbon fixation	DC/4-HB	K18861||4hbl	Absent	Absent
Carbon fixation	Wood Ljungdahl pathway	cdhD||cdhE||cooS	Absent	Absent
Carbon fixation	Reverse TCA cycle	aclAB	Absent	Absent
Nitrogen cycling	Ammonia oxidation	amoABC	Absent	Absent
Nitrogen cycling	N2 fixation	anfDKG||nifDK||vnfDKG||nifH	Present	Absent
Nitrogen cycling	Nitrite oxidation	nxrAB	Present	Absent
Nitrogen cycling	Nitrate reduction	napAB||narGH	Absent	Present
Nitrogen cycling	Nitrite reduction to ammonia	nrfADH||nirBD	Present	Present
Nitrogen cycling	Nitrite reduction	nirKS||octR	Present	Present
Nitrogen cycling	Nitric oxide reduction	norBC	Present	Absent
Nitrogen cycling	Nitrous oxide reduction	nosDZ	Present	Absent
Nitrogen cycling	Anammox	hzoA||hzsA	Absent	Absent
Sulfur cycling	Sulfide oxidation	fccB||sqr	Present	Absent
Sulfur cycling	Sulfite reduction	dsrABD||asrABC	Absent	Absent
Sulfur cycling	Sulfur oxidation	sdo||sor	Absent	Absent
Sulfur cycling	Sulfur reduction	sreABC||sor	Absent	Absent
Sulfur cycling	Thiosulfate oxidation	soxBCY	Present	Present
Sulfur cycling	Sulfate reduction	aprA||sat	Present	Present
Sulfur cycling	Thiosulfate disproportionation	phsA	Absent	Present
Hydrogenases	FeFe hydrogenase	fefe-group-a13	Absent	Absent
Hydrogenases	FeFe hydrogenase	fefe-group-a2	Absent	Absent
Hydrogenases	FeFe hydrogenase	fefe-group-a4	Absent	Absent
Hydrogenases	FeFe hydrogenase	fefe-group-b	Absent	Absent
Hydrogenases	FeFe hydrogenase	fefe-group-c1	Absent	Absent
Hydrogenases	FeFe hydrogenase	fefe-group-c2	Absent	Absent
Hydrogenases	FeFe hydrogenase	fefe-group-c3	Absent	Absent
Hydrogenases	Fe hydrogenase	fe	Absent	Absent
Hydrogenases	Ni-Fe Hydrogenase	nife-group-1	Present	Absent
Hydrogenases	Ni-Fe Hydrogenase	nife-group-2ade	Absent	Absent
Hydrogenases	Ni-Fe Hydrogenase	nife-group-2bc	Absent	Absent
Hydrogenases	Ni-Fe Hydrogenase	nife-group-3abd	Absent	Absent
Hydrogenases	Ni-Fe Hydrogenase	nife-group-3c	Absent	Absent
Hydrogenases	Ni-Fe Hydrogenase	nife-group-4a-g	Present	Absent
Hydrogenases	Ni-Fe Hydrogenase	nife-group-4hi	Absent	Absent
Oxidative phosphorylation	Complex I (NADH-quinone oxidoreductase)	nuoABC	Present	Present
Oxidative phosphorylation	Complex I (NAD(P)H-quinone oxidoreductase)	NdhABC	Absent	Absent
Oxidative phosphorylation	Complex II (Succinate dehydrogenase/Fumarate reductase)	sdhCD	Absent	Present
Oxidative phosphorylation	Complex III (Cytochrome c reductase)	petAB||fbcH	Present	Absent
Oxidative phosphorylation	Complex V (ATP synthase: V/A-type H+/Na+-transporting ATPase)	atpAB (V/A-type)	Absent	Present
Oxidative phosphorylation	Complex V (F-type H+-transporting ATPase)	atpAD (F-type)	Present	Absent
Oxygen metabolism (Oxidative phosphorylation Complex IV)	Oxygen metabolism - cytochrome c oxidase, caa3-type	coxAB	Present	Present
Oxygen metabolism (Oxidative phosphorylation Complex IV)	Oxygen metabolism - cytochrome c oxidase, cbb3-type	ccoNOP	Absent	Absent
Oxygen metabolism (Oxidative phosphorylation Complex IV)	Oxygen metabolism - cytochrome (quinone) oxidase, bo type	cyoABCD	Absent	Absent
Oxygen metabolism (Oxidative phosphorylation Complex IV)	Oxygen metabolism - cytochrome (quinone) oxidase, bd type	cydAB	Absent	Absent
Oxygen metabolism (Oxidative phosphorylation Complex IV)	Oxygen metabolism - cytochrome (quinone) oxidase, aa3 type, QoxABCD	qoxAB	Absent	Absent
Urea utilization	Urease	ureABC	Absent	Present
Halogenated compound utilization	Halogenated compounds breakdown	E3.8.1.2||pcpC||cprA||pceA	Absent	Absent
Perchlorate reduction	Perchlorate reduction	pcrAB	Absent	Present
Chlorite reduction	Chlorite reduction	cld	Absent	Present
As cycling	Arsenite oxidation	arxA||aioA	Absent	Absent
As cycling	Arsenate reduction	arrA	Absent	Present
Selenate reduction	Selenate reduction	ygfMK||xdhD	Absent	Absent
Nitrile hydration	Nitrile hydratase	nthAB	Absent	Absent
Metal reduction	Metal (Iron/Manganese) reduction	Iron reduction series genes	Present	Present
